# Supplementary material for: Endovascular baroreflex amplification and the effect on sympathetic nerve activity in patients with resistant hypertension: A proof-of-principle study
Source: PLoS One. 2021 Nov 16;16(11):e0259826. doi: 10.1371/journal.pone.0259826 (PMC8594823; doi:10.1371/journal.pone.0259826)
Supplement: S1 Data — (XLSX) [file pone.0259826.s005.xlsx]

## Sheet: all_data
Patient	age	sex	bmi	egfr	dm	cvd	rdn	osas	current_smoker	side_mobius	drug.0	drug.90	DDD.0	DDD.90	ACD.0	ACD.90	ACD.mra.0	ACD.mra.90	escape.0	escape.90	sOBP.0	sOBP.90	dOBP.0	dOBP.90	HR.0	HR.90	sABP.24h.0	sABP.24h.90	dABP.24h.0	dABP.24h.90	sArmCuff.0	sArmCuff.90	dArmCuff.0	dArmCuff.90	burst.inc.0	burst.inc.90	burst.freq.0	burst.freq.90	tot.burst.0	tot.burst.90	d3and4_reSYS.0	d3and4_reSYS.90	d3and4_reMAP.0	d3and4_reMAP.90	d3and4_HR.0	d3and4_HR.90	dbf_CPT.0	dbf_CPT.90	dbi_CPT.0
1	55	0	30.79	90	1	0	1	0	0	0	3	3	2.5	2.5	1	1	0	0	0	0	213	158	119	87	96	86	175	152	101	79	211.5	160.5	115	92	41.6535	47.1774	36.6804	45.2938	1.32622e-07	1.08381e-07	43.5459	4.10738	37.8922	13.3812	9.60996	3.00463	36.9409	#N/A	34.5876
2	48	0	24.76	90	0	0	0	0	0	0	4	4	5.33333	5.33333	1	1	1	1	0	0	192	205	115	127	83	72	148	138	101	99	203	170	128	113	21.1786	9.2437	15.6796	6.38846	5.5e-08	2.81592e-08	38.6746	50.9036	29.4761	40.1974	8.36839	14.0501	19.4482	41.1818	22.7561
3	41	0	34.41	90	0	0	1	0	0	1	3	3	2.5	2.5	1	1	0	0	0	0	142	169	95	109	68	61	140	135	87	81	173	166.5	98	103.5	18.6944	#N/A	12.1947	#N/A	3.34656e-08	#N/A	32.3862	42.6942	28.8692	35.6433	17.3035	21.5493	#N/A	#N/A	#N/A
4	48	1	19.84	79	0	0	0	0	0	0	3	3	5	4	0	0	0	0	1	1	176	139	107	90	75	71	158	139	106	76	184	154	114.5	99.5	28.3077	#N/A	17.809	#N/A	9.28e-08	#N/A	49.7332	36.9287	43.6065	31.7522	20.9813	17.294	#N/A	#N/A	#N/A
5	51	0	27.17	61	0	0	0	0	0	1	4	4	5.33333	5.33333	1	1	1	1	1	1	169	156	113	99	88	61	134	128	92	84	188.5	174	130.5	119.5	39.7997	37.5	31.068	19.9557	8.24e-08	7.76133e-08	29.8605	61.7213	28.4716	53.2578	21.7996	18.4635	2.16281	3.56879	-2.07161
6	49	1	27.25	90	1	0	0	0	0	0	5	2	7.66667	3	1	0	0	0	1	NA	208	#N/A	115	#N/A	81	#N/A	165	#N/A	83	#N/A	193.5	#N/A	116.5	#N/A	#N/A	#N/A	#N/A	#N/A	#N/A	#N/A	28.1917	#N/A	26.4876	#N/A	16.3373	#N/A	#N/A	#N/A	#N/A
7	56	1	25.01	90	0	0	0	1	0	1	4	2	5.41667	2.375	1	0	0	0	1	1	187	148	100	77	72	72	169	139	95	82	189	150.5	112	93.5	#N/A	60.4843	#N/A	35.712	#N/A	1.28473e-07	27.4425	33.8245	25.296	31.0193	9.76068	15.6103	#N/A	26.7289	#N/A
8	63	0	26.2	79	0	0	0	0	0	1	3	3	3.5	3.5	1	1	0	0	0	0	155	171	74	85	71	71	132	137	71	76	150	159	78	86.5	57.7624	22.5071	38.907	15.2925	1.69265e-07	5.9e-08	19.8691	18.8111	20.9996	19.5381	12.0084	9.77642	15.5022	#N/A	13.8393
9	44	0	36.44	55	0	0	0	1	1	0	5	5	6.33333	6.33333	0	0	0	0	1	1	197	197	137	139	94	95	193	190	129	127	210	205	136	136	81.2088	75.2461	70.5541	65.9111	3.11111e-07	3.055e-07	26.4647	23.8495	23.1962	15.8151	7.22493	1.39152	15.2578	12.4453	11.3568
10	65	1	19.57	90	0	0	1	0	0	0	4	4	6	6	1	1	0	0	1	1	197	189	120	98	81	72	154	160	93	96	188	158	125	93	55.6832	53.033	47.4242	41.0381	2.15e-07	2.23e-07	46.1779	53.2558	41.5191	41.755	5.96833	6.2456	18.6455	15.807	19.9187
11	50	0	30.45	90	0	0	0	1	0	0	3	3	2.5	2.5	1	1	0	0	0	0	134	153	82	95	83	76	135	133	85	82	153.5	153	96.5	99	36.6027	41.0603	33.0043	33.2397	2.02e-07	1.71651e-07	73.5263	61.8636	63.3411	48.3504	2.257	4.07228	30.2291	30.6947	28.5237
12	56	0	30.86	75	0	1	1	0	0	1	3	3	5	5	1	1	0	0	1	1	191	243	105	123	64	57	169	200	90	112	186.5	205	105	105	78.6334	57.2942	44.4354	30.8468	2.33687e-07	1.56071e-07	29.3212	36.7438	19.4793	25.147	5.22315	7.1486	11.6776	4.18093	10.5236
13	51	0	25.88	65	0	0	0	0	1	0	3	3	2	2	1	1	0	0	1	1	189	223	128	153	82	83	177	191	118	126	191.5	191	122.5	143.5	28.2911	45.0917	18.2093	33.4979	1.82584e-07	3.2656e-07	82.5945	65.2961	64.4199	56.0248	22.6842	18.9091	44.6245	42.1531	43.0444
14	46	0	31.26	90	0	0	0	1	0	1	3	3	1.083	1.083	0	0	0	0	1	1	145	#N/A	93	#N/A	71	#N/A	132	135	83	85	142	138.5	90	86.5	71.6017	86.6453	47.4357	50.9146	4.22177e-07	3.07312e-07	28.165	33.3643	22.6911	28.7592	9.06929	7.27902	-8.87958e-08	12.126	-1.84265e-07
[truncated: 60 more columns]
